# Supplementary material for: Putative Daucus carota Capsanthin-Capsorubin Synthase (DcCCS) Possesses Lycopene β-Cyclase Activity, Boosts Carotenoid Levels, and Increases Salt Tolerance in Heterologous Plants
Source: Plants (Basel). 2023 Jul 27;12(15):2788. doi: 10.3390/plants12152788 (PMC10421225; doi:10.3390/plants12152788)
Supplement: Supplementary file 1 [file plants-12-02788-s001.zip]

Archive with 1 entries (1 files):
- plants-2492568-supplementary.pdf
